# Supplementary material for: Inference of differential gene regulatory networks using boosted differential trees
Source: Bioinform Adv. 2024 Feb 29;4(1):vbae034. doi: 10.1093/bioadv/vbae034 (PMC10948285; doi:10.1093/bioadv/vbae034)
Supplement: vbae034_Supplementary_Data [file vbae034_supplementary_data.zip]

Archive with 27 entries (27 files):
- FigS1_adaboost_training_progress.png
- FigS10_covid19_diffcoex_module.png
- FigS11_covid19_zscore_module.png
- FigS12_covid19_diffgenie3_module.png
- FigS13_crohns_disease_target_conditions.png
- FigS14_crohns_without_degs.png
- FigS15_crohns_ebcoexpress_module.png
- FigS16_crohns_zscore_module.png
- FigS17_bsubt_enrichment.png
- FigS18_b_subtilis_zscore_salt_heat_stress.png
- FigS19_diffcoex_salt_heat_ethanol_stress.png
- FigS2_histograms_diff_training_error_simulated.png
- FigS20_diffgenie3_salt_heat_ethanol_stress.png
- FigS21_brca_target_conditions.png
- FigS22_TCGA_BRCA_without_degs.png
- FigS23_brca_diffcoex_module.png
- FigS24_prad_target_conditions.png
- FigS25_TCGA_PRAD_without_degs.png
- FigS26_prad_diffcoex_module.png
- FigS27_correlation_analysis_bsubt_smote_salt_and_heat_stress.png
- FigS3_covid19_distributions.png
- FigS4_PCA_vs_tSNE.png
- FigS5_evaluation_varying_top_edges.png
- FigS6_ranks_f1score.png
- FigS7_hyperparameter_combinations.png
- FigS8_covid_target_conditions.png
- FigS9_covid19_without_degs.png
